# Supplementary material for: Effects of Clostridium butyricum on Physiological Parameters and Gut Microbiota in Newborn Hanwoo Calves
Source: Animals (Basel). 2025 Sep 24;15(19):2785. doi: 10.3390/ani15192785 (PMC12524223; doi:10.3390/ani15192785)
Supplement: Supplementary file 1 [file animals-15-02785-s001.zip]

Archive with 1 entries (1 files):
- animals-3849209-supplementary.pdf
